# Supplementary material for: TA-RNN: an attention-based time-aware recurrent neural network architecture for electronic health records
Source: Bioinformatics. 2024 Jun 28;40(Suppl 1):i169–79. doi: 10.1093/bioinformatics/btae264 (PMC11211851; doi:10.1093/bioinformatics/btae264)
Supplement: btae264_Supplementary_Data [file btae264_supplementary_data.zip]

Archive with 3 entries (2 files):
- btae264_Supplementary_Data/
- btae264_Supplementary_Data/Bozdag.207.docx
- btae264_Supplementary_Data/Bozdag.207.sup.1.pdf
